# Supplementary material for: Attention-Deficit/Hyperactivity Disorder Animal Model Presents Retinal Alterations and Methylphenidate Has a Differential Effect in ADHD versus Control Conditions
Source: Antioxidants (Basel). 2023 Apr 15;12(4):937. doi: 10.3390/antiox12040937 (PMC10135983; doi:10.3390/antiox12040937)
Supplement: Supplementary file 1 [file antioxidants-12-00937-s001.zip]

Archive with 1 entries (1 files):
- antioxidants-2286678-supplementary.pdf
